# Supplementary material for: Molecular and phenotypic analysis of rodent models reveals conserved and species-specific modulators of human sarcopenia
Source: Commun Biol. 2021 Feb 12;4:194. doi: 10.1038/s42003-021-01723-z (PMC7881157; doi:10.1038/s42003-021-01723-z)
Supplement: Supplementary file 4 — Supplementary Data 1 [file 42003_2021_1723_MOESM4_ESM.xlsx]

## Sheet: Fig. 1, Fig. 3 mouse
Age	8 months												14 months											18 months												22 months										24 months
#	1	9	24	7	6	14	8	10	23	13	20		5	6	1	2	3	4	7	9	8	11		1	2	11	12	13	14	15	7	9	6	5		50	52	54	51	53	59	67	56	57		63	64	66	62
Sequencing ID (FASTQ file name; Fig. 3)	98058	98061			98059	98064	98060	98062		98063	98065													98066	98067	98072	98073				98070	98071	98069	98068		98074		98077	98075	98076	98080	98081	98078	98079		98084	98085	98086	98083
Body mass (g)	32.05	31.13	33.6	32.7	32	30.3	33.2	31.8	31.2	29.95	32.45		29.6	35.8	28.5	33.3	32	34.1	33.3	32.1	36	34.5		32.8	30.6	32.8	32.4	33.1	32	31.5	32.9	29.3	37.3	36.9		31.7	26.8	31.2	30.9	33.3	29	32.3	31.4	27.4		28.4	28	29.7	29.4
Grip strength (N; Fig. 1f)		2.73615	2.59885	2.47136	2.56943	2.62828	2.6577	2.53021	2.70673	2.70673	2.56943		2.28503	2.56943	2.61847	2.40272	2.69692	2.60866	2.47136	2.8048	2.62828	2.31445		2.54982	2.19186	2.75577	2.63318	2.53021	2.37329	2.35858	2.53021	2.68221	2.236	2.49588		2.45175	2.49098	2.63808	2.5204	2.56943	2.48608	2.62828	2.42233	2.6577		2.34387	2.45665	2.30955	2.40272
Kyphosis index	1.5	1	1	1	1.5	1	1	1	1	1	1		1.5	1.5	1.5	1	1	1.5	1	1.5	1.5	1.5		1.5	1.5	1.5	1.5	1.5	1.5	2	2	1.5	2	2		2.5	3.5	2.5	2.5	2	2	3	1.5	3		3	3	3	2.5
Muscle mass (Mean of left and right; Fig. 1d)
Quadriceps	263.4	234.7	216.4	210.7	246.85	234	255.05	228.4	224.6	221.3	217.75		222.25	245.45	214.7	234.25	217	224.8	242.8	236.6	257.05	258.8		233.25	203.9	255.15	224.6	249.8	218.9	248.15	252.7	208.3	229.65	219.2		209.5	193.85	207.5	200.8	218.4	200.25	233.55	211.5	196.05		200.05	197.45	205.6	221.8
Gastrocnemius	156.1	147.05	139.05	137.1	150.4	147.9	145.45	149.4	135.9	138.6	141.75		135.65	149.9	133.7	146.15	138.5	145.3	151.8	147.35	158.55	143.5		149	142.8	156.9	146.05	154.2	144.7	147	159	135.15	151.75	140.45		130.9	128	128.65	131.9	133.9	134	153.05	108.8	130.2		135.8	135.3	134.2	141.1
Tibialis Anterior	62.1	53.5	55.6	50	61.35	57.15	58.35	54.8	48.15	55.55	55.25		52.35	57.65	52.95	56.65	50.65	54.75	56.1	59.25	64.25	56.45		56.7	53.4	59.15	54.25	58.65	57.8	57.65	62	52.95	58.55	53.4		52.5	51.3	50.05	52.3	51.6	49.75	61.25	50.95	52.4		51.15	50.6	51	55.6
Plantaris	18.8	17.35	15.8	15.65	19	16.85	17.8	18.85	17.15	17	16.7		15.55	17.1	16.85	17	16.5	16.45	17.45	17.55	18.9	19		18.2	16.5	18.3	16.55	17.7	17.7	16.85	19.45	16	19.9	17.1		15.1	15.5	15.8	16.55	15.2	14.25	16.05	13.65	14.8		14.35	14.7	14.95	16.2
Extensor Digitorum Longus	13.5	11.9	11.95	12.2	13.2	12.05	12.15	11.35	11.35	11.6	12.2		11.8	12.5	12.5	11.95	11.05	11.4	12.15	12.5	12.85	12.6		12.6	11.5	12.4	10.85	13.5	13.2	12.35	12.95	10.85	12.2	11.95		10.6	10.6	10.75	10.45	10.7	11.25	10.85	11.2	10.55		10.05	10.3	10.7	11.1
Soleus	9.9	8.7	8.1	8.95	9.6	8.95	8.5	9.05	8.5	8.1	8.4		7.55	8.85	8.2	8.5	8.55	9.45	8.65	8.75	9.75	7.95		8.7	9.5	5.5	8.4	8.85	8.45	8.15	10.75	7.55	9.5	8.9		8.55	7.4	8.9	8.15	7.2	7.35	9.5	6.7	7.05		8.65	7.8	8.65	8.8
Organ mass (mg)
Heart	155.3	124.6	144.6	122.8	137.2	137.7	157.2	123.3	130.1	114.6	118.8		137.7	143.6	121.1	134.9	131.8	154.8	152	156.7	157.3	143.9		165.3	166	124.5	120.5	152.2	154	164.6	183.4	132.2	136.3	159.4		141	142.5	137.9	125.8	140.5	175.4	129.5	162.4	143.9		160.6	130.7	140.3	170.3
Epididymal fat	436.9	767.2	1070.2	1392.6	677.2	602.3	938.9	790.9	1260.8	1018	1429.1		452.2	1555	848.9	1433.4	1340.2	1409.5	919.7	663	1353.6	1003.1		843.2	962.7	681.1	1487.6	967	1024.2	259.8	436.4	874.6	2013.6	1965.2		743.2	357.5	1036.2	797	1170	326	545.3	679.5	359		326.8	425.8	531.8	416.4
Liver		1301.7	1142.3	1595.8	1477	1388	1578.8	1515.2	1170.1	1145.1	1219.3		1353.7	1713.4	1265.2	1502.6	1308.7	1503.4	1664.8	1580.6	1795.6	1686.5		1491.3	1151.2	1310.1	1298.8	1369.3	1518.5	1330	1604.6	1303.4	1636.8	1605.2		1525.3	1254.9	1507.2	1639	1560	1570	1634.4	1724	1375		1296.5	1546	1518.3	1434.8
MRI body composition (Fig. 1b-c)
Body mass		31.8	34.6	33.5	32.4	30.8	33.4	31.4	31.6	30.5	33.2		31.7	36.5	29.3	34.4	32.7	32.9	31.8	35.3	33.8	32.4		34	31.8	34	33	35.6	32.5	33.5	36	30.7	36	37.1		32.4	27.8	32.7	31.6	33.8	30	32.9	32	28.3		28.1	29.9	34.6	33.6
Fat mass		2.741	6.479	8.564	3.909	5.503	4.934	4.296	7.166	6.096	7.828		2.977	8.195	5.052	7.569	7.376	6.512	3.123	4.727	4.535	3.277		4.302	5.406	4.213	5.312	4.705	4.29	2.294	1.894	4.191	8.812	6.463		4.371	2.02	5.726	4.732	6.819	2.469	3.416	3.886	2.471		2.813	3.556	5.865	4.105
Lean mass		24.098	24.584	22.136	26.128	23.178	23.824	22.367	19.951	21.719	22.119		25.837	25.467	21.595	23.672	22.136	23.574	25.898	26.931	26.581	26.498		26.907	22.893	27.125	24.656	27.509	25.192	28.355	32.302	23.55	24.829	25.969		25.209	23.306	24.114	24.902	24.419	24.856	26.925	26.016	23.289		23.052	23.529	26.441	25.703
Free water		0.377	0.494	0.341	0.154	0.073	0.14	0.478	0.118	0.113	0.105		0.534	0.373	0.134	0.719	0.466	0.514	0.346	0.279	0.404	0.395		0.538	0.127	0.291	0.516	0.688	0.413	0.407	0.206	0.395	0.384	1.034		0.202	0.333	0.162	0.165	0.141	0.38	0.12	0.096	0.166		0.132	0.222	0.166	0.092
Total water		19.73	21.109	18.071	21.014	18.652	19.037	18.045	15.622	17.48	17.917		21.253	20.603	17.467	19.664	18.2	19.263	20.861	21.707	21.683	21.682		21.63	18.509	21.663	20.385	22.534	20.563	22.877	25.187	19.198	20.369	21.575		20.221	19	19.779	19.88	19.745	20.351	21.44	21.095	18.603		18.496	19.072	21.257	20.535
%Fat mass		0.086195	0.187254	0.255642	0.120648	0.178669	0.147725	0.136815	0.226772	0.199869	0.235783		0.0939117	0.224521	0.172423	0.220029	0.225566	0.197933	0.0982075	0.133909	0.134172	0.101142		0.126529	0.17	0.123912	0.16097	0.132163	0.132	0.0684776	0.0526111	0.136515	0.244778	0.174205		0.134907	0.0726619	0.175107	0.149747	0.201746	0.0823	0.10383	0.121438	0.0873145		0.100107	0.11893	0.169509	0.122173
%Lean mass		0.757799	0.71052	0.660776	0.80642	0.752532	0.713293	0.712325	0.631361	0.712098	0.666235		0.815047	0.697726	0.737031	0.68814	0.676942	0.716535	0.814403	0.762918	0.78642	0.81784		0.791382	0.719906	0.797794	0.747152	0.772725	0.775138	0.846418	0.897278	0.767101	0.689694	0.699973		0.778056	0.838345	0.737431	0.788038	0.722456	0.828533	0.818389	0.813	0.822933		0.820356	0.786923	0.764191	0.76497
%Free water		0.0118553	0.0142775	0.0101791	0.00475309	0.00237013	0.00419162	0.0152229	0.00373418	0.00370492	0.00316265		0.0168454	0.0102192	0.00457338	0.0209012	0.0142508	0.0156231	0.0108805	0.00790368	0.0119527	0.0121914		0.0158235	0.00399371	0.00855882	0.0156364	0.0193258	0.0127077	0.0121493	0.00572222	0.0128664	0.0106667	0.0278706		0.00623457	0.0119784	0.00495413	0.00522152	0.0041716	0.0126667	0.00364742	0.003	0.00586572		0.00469751	0.00742475	0.00479769	0.0027381
%Total water		0.62044	0.610087	0.539433	0.64858	0.605584	0.56997	0.574682	0.494367	0.573115	0.539669		0.670442	0.564466	0.596143	0.571628	0.556575	0.585502	0.656006	0.614929	0.641509	0.669198		0.636176	0.582044	0.637147	0.617727	0.632978	0.632708	0.682896	0.699639	0.625342	0.565806	0.581536		0.624105	0.683453	0.604862	0.629114	0.584172	0.678367	0.651672	0.659219	0.65735		0.658221	0.63786	0.614364	0.611161
Normalised to 8-18m (Fig. 1e)
Body mass	-0.0149638	-0.0432394	0.0326745	0.00501354	-0.0165005	-0.0687489	0.0203807	-0.0226474	-0.041088	-0.0795059	-0.00267005		-0.090263	0.10029	-0.124071	0.0234542	-0.0165005	0.0480416	0.0234542	-0.0134271	0.106437	0.0603354		0.00808698	-0.0595286	0.00808698	-0.00420677	0.0173073	-0.0165005	-0.0318677	0.0111604	-0.0994833	0.146392	0.134098		-0.0257208	-0.176319	-0.041088	-0.0503083	0.0234542	-0.108704	-0.0072802	-0.0349411	-0.157879		-0.127144	-0.139438	-0.0871895	-0.0964098
MRI Lean mass		-0.026762	-0.00713411	-0.106001	0.0552229	-0.0639178	-0.037828	-0.0966714	-0.194246	-0.122842	-0.106687		0.0434704	0.0285273	-0.12785	-0.0439668	-0.106001	-0.0479246	0.045934	0.0876534	0.0735181	0.070166		0.0866841	-0.075428	0.0954884	-0.00422627	0.110997	0.017421	0.145164	0.30457	-0.0488939	0.00276062	0.0488014		0.0181076	-0.0587483	-0.0261158	0.00570885	-0.0137979	0.00385106	0.0874111	0.0506996	-0.0594348		-0.0690065	-0.049742	0.0678639	0.0380586
Quadriceps	0.131314	0.00804649	-0.0705528	-0.0950345	0.0602313	0.00503996	0.0954506	-0.0190123	-0.0353334	-0.0495071	-0.0647545		-0.0454268	0.0542182	-0.0778544	0.00611372	-0.0679758	-0.0344744	0.0428363	0.0162071	0.104041	0.111557		0.00181868	-0.124241	0.0958801	-0.0353334	0.0729016	-0.0598152	0.0658148	0.0853573	-0.105343	-0.0136435	-0.0585267		-0.100189	-0.167406	-0.108779	-0.137555	-0.0619627	-0.139918	0.00310719	-0.0915985	-0.157957		-0.140777	-0.151944	-0.116939	-0.0473596
Gastrocnemius	0.07053	0.00846531	-0.0463985	-0.0597715	0.0314395	0.0142946	-0.00250745	0.0245816	-0.0680011	-0.0494846	-0.027882		-0.0697156	0.0280105	-0.0830887	0.00229314	-0.0501704	-0.00353614	0.0410407	0.0105227	0.087332	-0.0158805		0.0218384	-0.0206811	0.0760164	0.00160734	0.0574998	-0.00765093	0.00812241	0.0904181	-0.0731446	0.0406978	-0.0367973		-0.102291	-0.122179	-0.117721	-0.095433	-0.0817171	-0.0810313	0.0496132	-0.253852	-0.107092		-0.0686869	-0.0721159	-0.0796597	-0.0323396
Tibialis Anterior	0.105628	-0.0474866	-0.0100982	-0.109801	0.0922747	0.017498	0.0388628	-0.0243414	-0.142738	-0.0109884	-0.0163296		-0.0679612	0.0264	-0.0572788	0.00859599	-0.0982279	-0.0252316	-0.00119621	0.0548864	0.143906	0.00503519		0.00948619	-0.049267	0.053106	-0.0341336	0.044204	0.0290706	0.0264	0.103847	-0.0572788	0.0424236	-0.049267		-0.0652906	-0.0866554	-0.10891	-0.0688514	-0.0813142	-0.114252	0.0904943	-0.0928867	-0.067071		-0.089326	-0.0991181	-0.0919966	-0.0100982
Plantaris	0.0790064	-0.00421487	-0.0931755	-0.101785	0.0904852	-0.0329118	0.0216124	0.0818761	-0.0156937	-0.0243028	-0.0415209		-0.107524	-0.0185634	-0.0329118	-0.0243028	-0.0529997	-0.0558694	0.00152453	0.00726392	0.0847458	0.0904852		0.04457	-0.0529997	0.0503094	-0.05013	0.015873	0.015873	-0.0329118	0.116312	-0.0816967	0.14214	-0.0185634		-0.133351	-0.110394	-0.0931755	-0.05013	-0.127612	-0.182136	-0.078827	-0.216573	-0.150569		-0.176397	-0.156309	-0.14196	-0.0702179
Extensor Digitorum longus	0.110254	-0.0213313	-0.0172192	0.00334104	0.0855821	-0.00899512	-0.00077101	-0.0665639	-0.0665639	-0.0460036	0.00334104		-0.0295554	0.0280134	0.0280134	-0.0172192	-0.0912362	-0.0624518	-0.00077101	0.0280134	0.0567977	0.0362375		0.0362375	-0.0542277	0.0197893	-0.107684	0.110254	0.0855821	0.0156772	0.0650218	-0.107684	0.00334104	-0.0172192		-0.128245	-0.128245	-0.115909	-0.140581	-0.120021	-0.074788	-0.107684	-0.0789	-0.132357		-0.173477	-0.152917	-0.120021	-0.0871241
Soleus	0.142857	0.004329	-0.0649351	0.033189	0.108225	0.033189	-0.018759	0.044733	-0.018759	-0.0649351	-0.030303		-0.128427	0.021645	-0.0533911	-0.018759	-0.012987	0.0909091	-0.001443	0.010101	0.125541	-0.0822511		0.004329	0.0966811	-0.365079	-0.030303	0.021645	-0.024531	-0.0591631	0.240981	-0.128427	0.0966811	0.027417		-0.012987	-0.145743	0.027417	-0.0591631	-0.168831	-0.151515	0.0966811	-0.226551	-0.186147		-0.001443	-0.0995671	-0.001443	0.015873
Grip strength		0.0748772	0.0209407	-0.0291431	0.00938293	0.0324986	0.0440564	-0.0060275	0.0633194	0.0633194	0.00938293		-0.102343	0.00938293	0.028646	-0.0561114	0.0594668	0.0247934	-0.0291431	0.101845	0.0324986	-0.0907848		0.00167772	-0.138942	0.0825825	0.0344251	-0.0060275	-0.0676692	-0.0734479	-0.0060275	0.0536881	-0.121606	-0.0195114		-0.0368483	-0.0214379	0.0363512	-0.0098801	0.00938293	-0.023364	0.0324986	-0.0484062	0.0440564		-0.079227	-0.0349218	-0.0927109	-0.0561114
Liver		-0.0937476	-0.204723	0.111007	0.0282974	-0.033665	0.0991713	0.0548925	-0.185368	-0.202774	-0.151115		-0.0575449	0.192881	-0.119159	0.0461203	-0.0888742	0.0466773	0.159045	0.100424	0.250109	0.174153		0.0382532	-0.198527	-0.0878995	-0.0957666	-0.046684	0.05719	-0.074045	0.117133	-0.0925641	0.139551	0.117551		0.0619242	-0.12633	0.0493229	0.141083	0.0860826	0.0930447	0.13788	0.200261	-0.0427157		-0.0973679	0.0763357	0.0570508	-0.00108249
Heart	0.0902071	-0.125307	0.015093	-0.137943	-0.036855	-0.033345	0.103545	-0.134433	-0.0866971	-0.195507	-0.166023		-0.033345	0.00807301	-0.149877	-0.0530011	-0.0747631	0.0866971	0.0670411	0.100035	0.104247	0.010179		0.160407	0.165321	-0.126009	-0.154089	0.0684451	0.0810811	0.155493	0.287469	-0.0719551	-0.043173	0.118989		-0.010179	0.000351	-0.031941	-0.116883	-0.013689	0.231309	-0.0909091	0.140049	0.010179		0.127413	-0.0824851	-0.015093	0.195507
MRI Fat mass		-0.477876	0.234163	0.631328	-0.255387	0.0482484	-0.0601385	-0.181669	0.365028	0.161207	0.49113		-0.432921	0.561039	-0.0376611	0.441794	0.40503	0.24045	-0.40511	-0.0995693	-0.136143	-0.375775		-0.180526	0.0297712	-0.197479	0.0118655	-0.10376	-0.182812	-0.563023	-0.639218	-0.20167	0.678569	0.231116		-0.167383	-0.615217	0.090727	-0.0986168	0.298929	-0.529688	-0.349297	-0.259769	-0.529307		-0.464161	-0.322629	0.117205	-0.218052
Epididymal fat mass	-0.574769	-0.25329	0.0416174	0.355407	-0.340886	-0.413786	-0.0861759	-0.230223	0.227127	-0.00918849	0.390932		-0.559877	0.513469	-0.173772	0.395117	0.304406	0.371855	-0.104863	-0.354707	0.317448	-0.0236905		-0.17932	-0.0630115	-0.337091	0.44787	-0.0588264	-0.00315408	-0.747139	-0.575255	-0.148759	0.959821	0.912714		-0.276649	-0.652048	0.00852543	-0.224286	0.138752	-0.682707	-0.469264	-0.338648	-0.650588		-0.681928	-0.585572	-0.482403	-0.594721
Muscle function (Fig. 1g-i)
Stimulation frequency (Hz)	EDL in vitro Force/frequency (mN)
1		69.672		68.113	65.711	69.38	75.905	68.178	66.717	74.574	63.698		78.794	80.937	78.34	69.379		76.391		74.768	70.743	63.178				56.62	51.977	62.821		68.86	74.216	69.671	69.899			61.295	60.581	62.561	54.673	68.21	70.58	76.749	69.185	71.977		59.867	51.783	90.157	79.411
20		76.619		72.366	76.976	75.158	81.976	75.061	70.645	80.482	66.295		80.872	84.41	81.457	72.853		78.891		79.217	73.924	67.107				58.925	54.673	64.899		70.353	78.372	71.587	70.905			61.717	62.626	64.023	58.308	70.581	72.853	78.502	73.275	73.503		61.49	56.556	93.502	81.262
50		168.204		149.147	193.528	137.524	204.533	164.731	118.533	135.511	131.843		183.106	181.938	198.008	179.827		171.419		185.606	181.515	189.016				119.149	115.351	135.966		158.043	171.354	158.53	152.459			101.261	114.181	121.097	99.378	127.785	156.16	170.315	186.483	121.941		144.57	123.142	223.624	172.847
75		310.372		282.581	326.508	299.593	334.364	303.781	275.082	283.945	301.996		331.15	313.521	329.624	293.003		314.365		350.922	337.481	352.317				298.912	268.523	331.767		298.62	333.488	276.965	298.879			236.253	273.556	264.855	250.7	301.542	291.087	313.326	312.613	298.457		252.063	233.915	362.577	301.216
100		340.208		346.896	434.911	392.51	404.978	363.811	362.999	370.011	382.446		395.952	368.356	396.634	342.384		380.985		413.775	402.834	422.541				378.712	339.299	414.879		359.688	418.191	339.429	359.785			294.464	351.604	327.092	341.961	367.317	349.915	384.134	354.071	363.324		314.17	302.028	423.223	368.713
120		388.939		388.387	472.636	429.879	434.716	414.49	396.569	392.154	404.847		423.482	383.907	418.613	364.362		409.522		434.586	418.418	448.936				413.061	363.746	451.143		385.79	450.917	361.278	394.653			319.722	388.387	348.324	374.232	394.621	371.538	407.607	377.251	393.224		335.89	332.708	447.378	397.64
150		428.19		414.944	493.576	448.514	458.837	443.871	420.139	405.042	423.126		439.228	411.892	438.157	388.549		434.78		447.474	448.254	468.09				458.189	382.349	476.337		407.704	474.551	382.187	413.223			337.123	415.431	370.466	394.004	410.399	397.023	437.605	382.186	412.509		367.349	363.941	467.409	421.924
200		451.403		433.385	501.14	467.571	466.889	462.864	439.294	421.86	471.954		460.915	423.969	449.844	399.393		453.871		461.825	477.019	478.382				475.395	396.276	487.148		427.346	492.473	395.075	435.534			349.721	433.19	389.913	403.03	420.723	412.314	452.605	387.024	422.671		380.725	386.731	475.882	435.366
250		450.787		438.384	501.758	461	458.578	463.416	431.437	433.092	481.141		465.688	427.898	455.396	398.322		456.63		461.727	482.311	478.739				467.961	400.627	486.92		430.365	498.998	396.926	435.534			353.876	437.897	386.569	400.562	429.619	408.029	457.345	391.536	425.528		385.433	389.361	467.117	432.736
length		14.76		15.4	14.19	14.5	14.48	13.68	14.59	13.84	14.45		14.52	14.38	14.24	14.6		14.11		14.383	14.46	14.4				14.44	14.8	14.7		14.67	14.15	14.36	14.5			14.5	14.52	13.8	14.14	14.06	14.18	14.78	14.3	13.52		13.82	13.78	14.84	14.64
weight		11.9		12.2	13.7	12.4	12.5	11.7	11.4	11.9	12.8		12	12.3	12	12		11.3		12.3	13.4	12.8				13.5	11.2	14.1		12	13.4	10.8	12.1			10	10.6	10.6	10.3	11.2	11	12.2	10.9	10.6		10.5	10.1	11.5	12
Peak force		451.403		438.384	501.758	467.571	466.889	463.416	439.294	433.092	481.141		465.688	427.898	455.396	399.393		456.63		461.825	482.311	478.739				475.395	400.627	487.148		430.365	498.998	396.926	435.534			353.876	437.897	389.913	403.03	429.619	412.314	457.345	391.536	425.528		385.433	389.361	475.882	435.366
Time-to-Peak		12.7991		13.19	13.5667	13.2168	13.6899	13.973	13.7208		13.2435		13.7155	13.474	13.3466	13.1519		12.2972		13.4316	13.0704	13.5916				13.3077	13.3213	13.5702		12.7313	13.2429	12.5929	13.4914			12.3065	13.3707	13.3005	13.0911	13.5	13.3095	13.382	14.249	13.2971		12.9228	13.0711	14.1253	13.4144
1/2 Relaxation time		11.7678		11.2803	11.7898	10.0897	9.67296	12.2835	12.1401		7.44233		9.20122	10.6572	9.84726	10.6227		9.36245		9.63658	10.3123	9.09108				7.6931	10.3805	8.18324		9.42942	9.36044	9.0148	8.22956			8.97879	10.1408	9.47635	9.22193	9.1826	9.63247	8.92445	10.6428	10.4464		9.36308	11.2324	10.3938	10.0663
CSA		1.72863		1.69856	2.07004	1.83356	1.8509	1.83375	1.67529	1.84354	1.89926		1.77197	1.83395	1.80681	1.76226		1.71709		1.83357	1.98691	1.90585				2.00451	1.62255	2.05657		1.75385	2.03044	1.61254	1.7892			1.47868	1.56524	1.6469	1.56181	1.70795	1.66325	1.76981	1.6343	1.68101		1.62901	1.5715	1.66152	1.75744
sPo		261.133		258.092	242.39	255.007	252.25	252.714	262.219	234.924	253.331		262.808	233.32	252.044	226.637		265.933		251.872	242.744	251.194				237.163	246.912	236.874		245.383	245.759	246.149	243.424			239.319	279.764	236.755	258.053	251.541	247.896	258.415	239.574	253.138		236.606	247.764	286.414	247.727
Contraction number (@ 200Hz)	EDL in vitro Fatigue (mN)
1				424.473		404.609	453.789	457.112			472.879		464.747	417.855	445.597	386.439		453.86		450.256	468.74	466.548				451.674	388.387	467.23		424.5	493.522	387.235				346.896	430.966	376.38	393.896	420.701	400.8	451.441	383.939	414.717		375.233	377.522	466.235	428.044
5				369.184		329.359	395.827	394.22			396.568		392.175	350.31	387.597	327.822		383.766		380.741	390.568	388.29				369.741	327	397.683		363.908	408.419	321.692				286.239	367.176	329.911	329.96	354.271	340.403	388.019	327.108	358.432		300.026	313.538	388.349	355.007
10				298.587		242.459	313.245	313.348			317.098		309.728	279.384	313.516	257.718		300.454		309.955	314.279	315.886				291.796	265.797	304.312		307.602	328.223	255.646				233.217	298.208	273.989	250.478	286.553	275.98	319.96	271.792	290.644		229.078	251.69	319.327	293.652
15				210.248		172.322	212.093	214.365			201.996		193.252	185.823	215.031	169.839		179.838		226.908	210.307	209.647				206.022	179.227	185.022		236.096	198.923	175.331				165.494	193.804	196.51	146.193	193.285	182.793	239.429	194.378	205.118		164.569	178.648	235.041	215.302
20				139.321		136.172	147.07	157.075			135.393		128.537	126.237	145.463	118.678		113.089		176.646	153.222	142.135				132.768	120.523	133.082		152.784	114.923	108.625				116.222	126.979	125.929	99.9078	131.876	117.829	156.463	130.415	154.071		121.855	130.074	159.504	148.817
25				99.5668		111.747	113.825	123.846			100.763		89.4321	92.576	107.873	88.8749		74.8334		131.497	109.35	100.709				92.6084	85.9962	93.3389		102.473	82.0462	75.829				88.5665	93.3334	89.1291	76.6569	95.7251	88.4203	114.777	100.038	121.914		89.1022	97.1103	118.267	106.293
30				79.5355		92.2458	93.1819	101.022			83.0419		72.2091	72.2037	86.9107	70.5372		61.8526		100.341	86.3371	79.7465				71.4949	64.4174	70.2882		82.0678	67.3393	61.7011				72.3607	75.2826	70.3965	61.3872	75.4233	70.3153	91.9267	83.3665	98.6146		68.2916	76.7327	97.3375	82.885
35				68.4702		81.6458	79.1784	88.0199			75.0661		65.1208	63.3405	77.1331	61.8742		57.6429		84.9141	77.2954	70.8293				61.187	55.7652	62.0419		74.0759	61.8634	57.2695				63.4975	67.1228	61.1707	54.6019	66.8199	60.911	79.6113	71.6247	83.3503		58.9361	67.1824	87.0676	70.9862
40				62.1015		74.3843	70.7915	80.6394			70.7211		62.2963	58.2922	70.2287	57.4534		55.3486		78.4209	72.7664	66.4573				56.4957	52.4321	58.7467		69.2602	56.8203	54.353				58.8062	64.2659	57.8755	53.1951	62.5776	55.8843	73.2806	66.4248	74.4438		54.288	62.8319	81.4023	64.5689
45				58.8603		70.9592	65.0829	75.829			67.7884		60.3808	57.0098	66.0515	54.932		53.7578		74.1517	70.2287	64.0061				53.9634	51.1443	56.1873		66.8522	53.8552	51.9451				56.2468	62.5127	55.9492	48.8338	60.7001	54.3746	69.1899	61.8471	69.8824		51.6422	60.4782	79.1839	61.371
50				57.1559		68.5892	62.1177	73.5727			66.2788		59.4772	54.3422	65.0828	53.4494		52.4429		71.971	68.4593	63.0322				51.7936	48.98	54.2448		65.7647	52.2914	50.9603				54.4558	61.5928	54.7912	46.848	59.277	52.9083	66.4518	60.9976	67.4367		49.7969	58.6493	77.3062	58.974
55				55.0943		65.5915	60.0723	71.035			64.2172		58.9794	52.2427	62.1285	51.7558		51.5556		70.2991	67.1175	61.3385				50.2948	47.9789	51.8261		65.9433	50.1595	49.548				53.747	60.7974	52.7351	45.2518	58.2976	51.377	65.3913	58.5681	65.8567		48.6769	57.8106	76.3052	57.5245
60				53.563		62.7994	59.3852	69.6064			63.3785		58.9739	51.5663	60.6243	51.0902		51.4419		68.5622	65.559	59.2391				48.4064	47.0428	49.824		64.6608	48.5037	48.2169				52.4917	59.2282	51.9234	42.7141	57.3669	49.6726	64.3686	59.9912	64.8989		47.7245	56.7934	75.5314	56.4802
[truncated: 32 more columns]

## Sheet: Fig. 3 rat
Sample_id	Age	Heart	Brown_adipose_tissue	Epididymal_WAT_mass	Inguinal_WAT_mass	Sciatic_nerve	Radial_nerve	Body_mass_BM	TA_mean	EDL_mean	SOL_mean	GAST_mean	BIC_mean	TRIC_mean	TA_over_BM	EDL_over_BM	SOL_over_BM	GAST_over_BM	BIC_over_BM	TRIC_over_BM
Sample_01	8	1545	337	2519	NA	82.2	49.2	537.84	804.7	200.75	353.25	2430	556.2	1968.5	1.49617	0.373252	0.656794	4.51807	1.03414	3.66001
Sample_02	8	1348	323	2615	552	45.4	NA	478.94	848.35	214.35	206.9	2440.7	512.1	1982	1.77131	0.447551	0.431996	5.09605	1.06924	4.13831
Sample_03	8	1390	367.1	2598	2119	83.8	77.4	492.25	834.65	197.4	273.95	2566.5	539.05	2085.5	1.69558	0.401016	0.556526	5.21381	1.09507	4.23667
Sample_04	8	1506	124.1	4285	2973	60.3	63.9	576.53	826.2	226.9	247.15	2553	524	2156.5	1.43306	0.393561	0.428685	4.42822	0.908886	3.74048
Sample_05	8	1222	409.3	2959	1828	78.9	75.5	472.45	727.5	185.4	230.3	2227	336.9	1801	1.53985	0.392422	0.487459	4.71373	0.713091	3.81204
Sample_06	8	1186	296.2	3052	1953	56.8	64.3	535.16	811.25	218.15	NA	2253	479.05	1915.5	1.5159	0.407635	NA	4.20996	0.895153	3.5793
Sample_07	8	1431	203.2	3859	2470	81.5	70.2	556.8	873.15	257.2	268.35	2689	516.5	2138.5	1.56816	0.461925	0.48195	4.82938	0.927622	3.8407
Sample_08	8	1294	402.5	3590	2579	54.8	84.4	448.57	693.05	176.25	186.9	2219.5	406.85	1617.5	1.54502	0.392915	0.416657	4.94795	0.906993	3.6059
Sample_09	8	1471	340	3036	1747	47.7	47.6	553.41	824.95	202.25	227.1	2470.5	460.95	1785	1.49067	0.365461	0.410365	4.46414	0.832927	3.22546
Sample_10	8	1468	282.4	3355	2393	67.2	91.4	592.63	935.4	277.9	332.35	2921	657.75	2415.5	1.57839	0.468927	0.560805	4.92888	1.10988	4.0759
Sample_11	18	1502	312.5	3145	1536	57.3	59.3	530.11	485.85	172.4	NA	1837	476.5	2182	0.916508	0.325216	NA	3.46532	0.89887	4.11613
Sample_12	18	1393	268.3	2130.5	683	57.2	57.9	566.68	786.05	236.95	241.05	2377	568.9	2357.5	1.38711	0.418137	0.425372	4.19461	1.00392	4.1602
Sample_13	18	1378	408	3119	2618	57.7	80.9	509.29	703.25	190.55	242.3	2005.5	494.95	1912	1.38084	0.374148	0.47576	3.93784	0.971843	3.75425
Sample_14	18	1405	253	3023	2496	57.9	64	579.41	643.9	181.1	238.85	1731.5	524.6	2276.5	1.1113	0.312559	0.41223	2.98838	0.905404	3.929
Sample_15	18	1701	352.9	4148	2654	72.8	94.3	587	692.8	239.45	295.15	2377	542.25	2236	1.18024	0.407922	0.502811	4.0494	0.923765	3.8092
Sample_16	18	1444	689	3012	2457	80.1	79.6	546.72	757.4	202	242.15	2183.5	510.85	1999.5	1.38535	0.369476	0.442914	3.99382	0.934391	3.65727
Sample_17	18	1378	229	1944	1750	79.9	75.7	523.53	773.6	204.8	255.05	2321.5	509.15	2004.5	1.47766	0.391191	0.487174	4.43432	0.972533	3.82882
Sample_18	18	2017	331.2	2483	1731	35.3	61.1	591.8	937.1	250.2	266.8	2666.5	610.05	2326	1.58347	0.422778	0.450828	4.50575	1.03084	3.93038
Sample_19	18	1533	338.4	3607	1747	65.5	70.2	611.74	814.6	268.4	296.95	2485.5	587.8	2304	1.33161	0.438748	0.485419	4.063	0.960866	3.76631
Sample_20	18	1488	231.7	3222	1732	38.9	66.6	575.89	543	227.1	207.3	1751	547.15	2172	0.942888	0.394346	0.359965	3.04051	0.950095	3.77155
Sample_21	20	1425	413.5	4812	2304	86.8	72.8	540.37	607.95	205.4	252.4	2145.5	473.45	1930	1.12506	0.38011	0.467087	3.97043	0.876159	3.57163
Sample_22	20	1642	141.3	3006	1733	51.3	47.6	578.22	822.4	245.05	281.8	2324.5	600.05	2410	1.4223	0.423801	0.487358	4.0201	1.03775	4.16796
Sample_23	20	1608	210.3	5034	3175	60.6	59.3	561.5	665.85	166.35	158.85	1650	545.3	2214.5	1.18584	0.29626	0.282903	2.93856	0.971149	3.9439
Sample_24	20	1292	244	4523	2172	40.1	74.4	536.05	501.4	133.5	162.45	1410.5	473.05	1989.5	0.935361	0.249044	0.30305	2.63128	0.882474	3.71141
Sample_25	20	1442	230.6	2790	2308	55.1	57.6	586.33	643.6	233.45	280.2	2029.5	631.3	2403.5	1.09768	0.398155	0.477888	3.46136	1.0767	4.09923
Sample_26	20	1573	258.5	2817	1845	75.3	92.9	568.1	876.15	212.35	191.65	2369.5	567.4	2282	1.54225	0.37379	0.337353	4.17092	0.998768	4.0169
Sample_27	20	1230	493	4106	2609	31.2	51.9	564.76	691.9	144.15	176.9	1638.75	543.95	2092.5	1.22512	0.255241	0.31323	2.90168	0.963152	3.70511
Sample_28	20	1752	416.7	2350	1916	34	63.6	523.62	638.55	180.95	223	2057.5	562.9	2141.5	1.21949	0.345575	0.425881	3.92938	1.07502	4.0898
Sample_29	20	1737	306.3	3089	2800	43.1	67.4	624.98	853.1	263.9	352.8	2559.5	635.35	2605	1.365	0.422254	0.564498	4.09533	1.01659	4.16813
Sample_30	20	1805	153.8	4027	1967	52.5	74	633.78	726.05	226.15	204.85	2097.5	562.3	2211	1.14559	0.356827	0.323219	3.30951	0.887216	3.48859
Sample_31	22	1398	355.9	3022	2424	27.8	63.4	485.72	551.75	165.1	224.45	1367.45	498.95	1963.2	1.13594	0.339908	0.462098	2.81531	1.02724	4.04183
Sample_32	22	1330	378.6	3785	2341.3	32.5	81.2	534.62	401.55	205	216.95	1496	464.9	2013.35	0.751094	0.38345	0.405802	2.79825	0.86959	3.76595
Sample_33	22	1494	445.9	2941	2420	26.1	107	534.82	591.9	161.2	226.15	1697.5	478.1	2166.5	1.10673	0.30141	0.422853	3.17397	0.893946	4.0509
Sample_34	22	1820	341.9	3407	1952	29	64.2	604.91	475.4	164.85	215.3	1334.5	569.2	2283.5	0.785902	0.27252	0.355921	2.20611	0.940966	3.77494
Sample_35	22	1446	275.4	3322	2868	52	103	538.52	692.8	208.85	285.1	1963.5	532.85	2207	1.28649	0.387822	0.529414	3.6461	0.989471	4.09827
Sample_36	22	1713	252.1	3178	2275	37.3	89.4	648.17	668.95	210.75	248.4	1881	598.85	2398	1.03206	0.325146	0.383233	2.90202	0.923909	3.69965
Sample_37	22	1846	182.7	3718	2363	46.1	64.7	606.84	748.55	211.05	192.35	2074.5	548.75	2220.5	1.23352	0.347785	0.31697	3.41853	0.904275	3.65912
Sample_38	22	1550	291.1	2860	2151	45.2	84.6	537.75	745.1	232.7	245.75	2061	534.95	2263.5	1.38559	0.432729	0.456997	3.83264	0.994793	4.20921
Sample_39	22	1477	305.4	2655	1620	29.7	78.9	503.13	474.65	144.65	213.45	1388	530.8	2146	0.943394	0.2875	0.424244	2.75873	1.055	4.2653
Sample_40	22	1719	347.2	2790	2809	23.4	78.3	559.84	450.85	163.9	219.1	1598.5	562.25	2282.5	0.805319	0.292762	0.391362	2.85528	1.0043	4.07706
Sample_41	24	1924	305	3146	2487	33.8	72.8	576.88	462.3	141.25	191.8	1397.5	577.05	2300.5	0.80138	0.244852	0.332478	2.42251	1.00029	3.98783
Sample_42	24	1475	351.4	3000	2398	12.6	47.6	504.94	344.3	143.8	170.65	1024	518.35	2012.5	0.681863	0.284786	0.337961	2.02796	1.02656	3.98562
Sample_43	24	1624	218.3	3855	2160	38.5	91.5	550.49	479.5	137.9	186.7	1227	530.2	2348	0.871042	0.250504	0.339152	2.22892	0.963142	4.26529
Sample_44	24	1769	224	3348	3255	44.4	71.8	616.74	538	182.45	197.55	1618	607.1	2419	0.872329	0.29583	0.320313	2.62347	0.984369	3.92224
Sample_45	24	1709	367.7	3683	2123	29.5	68.6	617.66	510.3	193.65	242.75	1553	621.2	2454.5	0.826183	0.313522	0.393016	2.51433	1.00573	3.97387
Sample_46	24	1587	NA	3377	3097	9.5	68.2	496.29	418.85	122.2	166.6	1019	476.115	2240.5	0.843962	0.246227	0.335691	2.05324	0.959348	4.5145
Sample_47	24	1992	223.2	3241	1633	18.6	36	578.25	577.1	92.9	101.35	1507.5	544.9	2223.5	0.998011	0.160657	0.17527	2.607	0.942326	3.84522
Sample_49	24	2302	295.6	NA	3825	21	63.7	610.8	342.05	132.25	231.5	1251	527.7	2147.5	0.560003	0.216519	0.379011	2.04813	0.863949	3.51588
Sample_50	24	2039	260.1	5041	4054	14.9	56.1	689.77	646.35	213.75	250.1	1686	583.15	2552	0.937051	0.309886	0.362585	2.44429	0.845427	3.69978
Column name	Description
Sample_id	Sample ID used for sequencing, corresponds to FASTQ file names submitted at GEO
Age	Age of the animal [months]
Heart	Heart mass [mg]
Brown_adipose_tissue	Interscapular brown adipose tissue [mg]
Epididymal_WAT_mass	Mass of the epididymal fat pad [mg]
Inguinal_WAT_mass	Mass of the inguinal white adipose tissue [mg]
Sciatic_nerve	Sciatic nerve compound muscle action potention (CMAP) [mV]
Radial_nerve	Radial nerve compound muscle action potention (CMAP) [mV]
Body_mass_BM	Body mass of the animal [g]
TA_mean	Tibialis anterior mass averaged across both limbs [mg]
EDL_mean	Extensor digitorum longus mass averaged across both limbs [mg]
SOL_mean	Soleus mass averaged across both limbs [mg]
GAST_mean	Gastrocnemius mass averaged across both limbs [mg]
BIC_mean	Biceps mass averaged across both limbs [mg]
TRIC_mean	Triceps brachii mass averaged across both limbs [mg]
TA_over_BM	Tibialis anterior mass averaged across both limbs and normalized to the body mass [a.u.]
EDL_over_BM	Extensor digitorum longus mass averaged across both limbs and normalized to the body mass [a.u.]
SOL_over_BM	Soleus mass averaged across both limbs and normalized to the body mass [a.u.]
GAST_over_BM	Gastrocnemius mass averaged across both limbs and normalized to the body mass [a.u.]
BIC_over_BM	Biceps mass averaged across both limbs and normalized to the body mass [a.u.]
TRIC_over_BM	Triceps brachii mass averaged across both limbs and normalized to the body mass [a.u.]

## Sheet: Fig. 7b
Western blots (Fig. 7b)	8 months				28 months
YY1 area	6995.12	4349.15	3609.56	4230.61	1970.5	869.012	2401.76	3431.9
Histone area	7594.24	10030.6	8473.07	2605.52	15496.1	18961.4	14107.9	14336.5
YY1/Histone	0.921108	0.43359	0.426004	1.62371	0.127161	0.0458305	0.170242	0.239382
Normalised	1.08225	0.509444	0.500531	1.90777	0.149407	0.0538483	0.200026	0.281261
ERRα area	24458.6	26876.2	23987.2	26000.3	17553.7	18928.5	16235.5	17523.4
Histone area	3859.72	11322.4	15121.7	10833.6	18588.3	16525.9	17073.2	18221.7
ERRα/Histone	6.33689	2.37373	1.58628	2.39997	0.944342	1.14538	0.950937	0.961679
Normalised	1.99637	0.747815	0.499739	0.756082	0.297504	0.360839	0.299582	0.302966
PPARα area	12301.8	9617.91	15270.6	12961.9	6354.36	5738.99	7732.33	5699.94
Histone area	7374.41	9433.36	7738.82	2154.15	14952	15349.8	16886.6	15780.1
PPARα/Histone	1.66817	1.01956	1.97324	6.01719	0.424983	0.37388	0.457898	0.361212
Normalised	0.624891	0.381925	0.739169	2.25402	0.159197	0.140054	0.171527	0.135309

## Sheet: Fig. 7d
ERRα staining (Fig. 7d)	8 months						28 months
Fiber #	333	292	240	267	274	279	254	315	279	351	403	304
ERRα+ nuclei	258	218	216	179	207	237	75	53	41	129	27	79
ERRα+ nuclei/ 100 Fibers	77.4775	74.6575	90	67.0412	75.5474	84.9462	29.5276	16.8254	14.6953	36.7521	6.69975	25.9868
